# Supplementary material for: Identification of a lipid homeostasis-related gene signature for predicting prognosis, immunity, and chemotherapeutic effect in patients with gastric cancer
Source: Sci Rep. 2024 Feb 5;14:2895. doi: 10.1038/s41598-024-52647-7 (PMC10844315; doi:10.1038/s41598-024-52647-7)
Supplement: Supplementary file 5 — Supplementary Table S1. [file 41598_2024_52647_MOESM5_ESM.xlsx]

## Sheet: Sheet1
GOBP_INTERMEMBRANE_LIPID_TRANSFER	https://www.gsea-msigdb.org/gsea/msigdb/human/geneset/GOBP_INTERMEMBRANE_LIPID_TRANSFER	ABCA1	ABCA3	ABCG1	ABCG5	ABCG8	APOA1	APOA2	APOA4	APOB	APOE	ATG2A	ATG2B	C2CD2L	CERT1	CETP	CPTP	ESYT1	GLTP	GLTPD2	GRAMD1A	GRAMD1B	GRAMD1C	MTTP	NPC2	OSBP	OSBPL2	OSBPL5	OSBPL8	PITPNA	PITPNB	PITPNC1	PITPNM1	PITPNM2	PITPNM3	PLEKHA3	PLEKHA8	PLEKHA8P1	PLTP	PRELID1	PRELID2	PRELID3A	PRELID3B	STAR	STARD3	STARD4	STARD5	TNFAIP8L3	TRIAP1
GOBP_LIPID_DROPLET_DISASSEMBLY	https://www.gsea-msigdb.org/gsea/msigdb/human/geneset/GOBP_LIPID_DROPLET_DISASSEMBLY	KAT5	PLIN2	PLIN3	PNPLA2	PRKAA1	PRKAA2
GOBP_LIPID_DROPLET_FORMATION	https://www.gsea-msigdb.org/gsea/msigdb/human/geneset/GOBP_LIPID_DROPLET_FORMATION	AUP1	BSCL2	CDS1	CDS2	FITM1	FITM2	LDAF1	PISD	PLA2G4C	RNF213	SMIM22	SQLE	ZFYVE1
GOBP_LIPID_DROPLET_ORGANIZATION	https://www.gsea-msigdb.org/gsea/msigdb/human/geneset/GOBP_LIPID_DROPLET_ORGANIZATION	AUP1	BSCL2	CDS1	CDS2	CIDEC	DDHD2	FAF2	FITM1	FITM2	KAT5	LDAF1	PISD	PLA2G4C	PLIN2	PLIN3	PLIN5	PNPLA2	PNPLA3	PPIA	PPID	PRKAA1	PRKAA2	PTGFRN	RAB18	RAB3GAP1	RNF213	SMIM22	SPART	SQLE	TBC1D20	TSPO2	ZFYVE1
GOBP_LIPID_EXPORT_FROM_CELL	https://www.gsea-msigdb.org/gsea/msigdb/human/geneset/GOBP_LIPID_EXPORT_FROM_CELL	ABCC4	AGT	AGTR1	BMP6	C1QTNF1	CRH	CRHR1	CRY1	CRY2	CYP19A1	DAB2	EDN1	FZD4	GAL	GALR1	GDF9	GHRL	IL1A	IL1B	INHBA	KCNQ1	KDM5B	LEP	MAP2K6	MIF	NKX3-1	NMB	NOS2	OXT	P2RX4	P2RX7	PLA2G10	PLA2G3	PLA2G4A	POMC	PTGES	PTGS2	PTPN11	REN	RETN	SELENOM	SPP1	TMF1	TNFRSF11A	TNFSF11	TSPO	WNK4
GOBP_LIPID_GLYCOSYLATION	https://www.gsea-msigdb.org/gsea/msigdb/human/geneset/GOBP_LIPID_GLYCOSYLATION	A3GALT2	ABO	B3GALT1	B4GALNT1	B4GALNT2	GBA	GBA2	GBGT1	GLT6D1	SLC35C1	ST3GAL2	ST3GAL4
GOBP_LIPID_HOMEOSTASIS	https://www.gsea-msigdb.org/gsea/msigdb/human/geneset/GOBP_LIPID_HOMEOSTASIS	ABCA1	ABCA12	ABCA2	ABCA3	ABCA5	ABCB11	ABCB4	ABCD1	ABCG1	ABCG4	ABCG5	ABCG8	ABHD4	ABHD5	ABHD8	ACACA	ACOX1	ACOX2	ACOX3	ACOXL	ACSM1	ACSM2A	ACSM3	ADCK1	ADORA1	AKR1C1	ANGPTL3	ANGPTL4	ANGPTL8	APOA1	APOA2	APOA4	APOA5	APOB	APOC2	APOC3	APOC4	APOE	APOM	ATP13A2	C1QTNF3	CAV1	CAV3	CD24	CEBPA	CERT1	CES1	CETP
GOBP_LIPID_IMPORT_INTO_CELL	https://www.gsea-msigdb.org/gsea/msigdb/human/geneset/GOBP_LIPID_IMPORT_INTO_CELL	ACSL1	ACSL3	ACSL5	AKT1	AKT2	CD36	EPRS1	FABP3	IRS2	PLPPR4	RPS6KB1	SLC27A1	SLC27A2	SLC27A4	SLC27A5	SLC2A1	SPX	STRA6	THBS1
GOBP_LIPID_LOCALIZATION	https://www.gsea-msigdb.org/gsea/msigdb/human/geneset/GOBP_LIPID_LOCALIZATION	ABCA1	ABCA10	ABCA12	ABCA13	ABCA2	ABCA3	ABCA4	ABCA5	ABCA6	ABCA7	ABCA8	ABCA9	ABCB1	ABCB11	ABCB4	ABCC1	ABCC10	ABCC11	ABCC2	ABCC3	ABCC4	ABCD1	ABCD2	ABCD3	ABCD4	ABCG1	ABCG2	ABCG4	ABCG5	ABCG8	ABHD5	ACACB	ACE	ACSL1	ACSL3	ACSL5	ACVR1C	ADIPOQ	AGT	AGTR1	AKR1C1	AKR1C4	AKT1	AKT2	ALKBH7	ANGPTL3	ANO3	ANO4
GOBP_LIPID_PHOSPHORYLATION	https://www.gsea-msigdb.org/gsea/msigdb/human/geneset/GOBP_LIPID_PHOSPHORYLATION	AGK	CERK	CERKL	DGKA	DGKB	DGKD	DGKE	DGKG	DGKH	DGKI	DGKK	DGKQ	DGKZ	PIK3C2B	SPHK1	SPHK2
GOBP_LIPID_STORAGE	https://www.gsea-msigdb.org/gsea/msigdb/human/geneset/GOBP_LIPID_STORAGE	ABCA1	ABCG1	ABHD5	ACACB	ACVR1C	ALKBH7	ANGPTL3	APOA1	APOB	APOC4	APOE	AUP1	B4GALNT1	BSCL2	C3	CAV1	CD36	CDS1	CDS2	CES1	CIDEA	CPT1A	CRP	CRY1	CRY2	DGAT1	DGAT2	EHD1	ENPP1	FBXW7	FFAR2	FITM1	FITM2	FTO	GBA	GM2A	HEXA	HEXB	HILPDA	IKBKE	IL1B	IL6	ITGAV	ITGB3	LDAF1	LDAH	LEP	LPL
GOBP_LIPOPHAGY	https://www.gsea-msigdb.org/gsea/msigdb/human/geneset/GOBP_LIPOPHAGY	ADRB2	AUP1	HTT	RAB7A	SESN2	SPTLC1	SPTLC2
[truncated: 435 more columns]
