# Supplementary material for: Identification of a lipid homeostasis-related gene signature for predicting prognosis, immunity, and chemotherapeutic effect in patients with gastric cancer
Source: Sci Rep. 2024 Feb 5;14:2895. doi: 10.1038/s41598-024-52647-7 (PMC10844315; doi:10.1038/s41598-024-52647-7)
Supplement: Supplementary file 6 — Supplementary Table S2. [file 41598_2024_52647_MOESM6_ESM.xlsx]

## Sheet: Sheet1
NAB2-f	acatcctgcagcagacactg
NAB2-r	ctccactttcacgctgctc
PJA1-f	TGCTCTGCGTCGGAAATATCG
PJA1-r	CACTCACCTTAGCCTGTGGAG
SLC10A7-f	ACTGGAGCCGTCCATAGGG
SLC10A7-r	TGCAACAGCAATGTAGGATACAG
ASPRV1-f	GCTAAGGTTCCTGAAAGAGTCC
ASPRV1-r	TTCACAGTCCCATAGTCTCCC
UBE2D1-f	TAGCGCATATCAAGGTGGAGT
UBE2D1-r	TGGTGACCATTGTGACCTCAG
VDR-f	TCTCCAATCTGGATCTGAGTGAA
VDR-r	GGATGCTGTAACTGACCAGGT
