# Supplementary material for: Identification of a lipid homeostasis-related gene signature for predicting prognosis, immunity, and chemotherapeutic effect in patients with gastric cancer
Source: Sci Rep. 2024 Feb 5;14:2895. doi: 10.1038/s41598-024-52647-7 (PMC10844315; doi:10.1038/s41598-024-52647-7)
Supplement: Supplementary file 7 — Supplementary Table S3. [file 41598_2024_52647_MOESM7_ESM.xlsx]

## Sheet: Uni_cox
Characteristics	Uni_P	HR.CI95
A1CF	0.261	0.81 (0.55-1.17)
A4GNT	0.286	1.23 (0.84-1.82)
AADAC	0.639	0.94 (0.72-1.22)
AADACP1	0.327	0.84 (0.59-1.19)
AAED1	0.024	2.93 (1.15-7.42)
ABAT	0.263	1.42 (0.77-2.63)
ABCA5	0.619	1.37 (0.4-4.68)
ABCC13	0.004	0.11 (0.02-0.49)
ABCC3	0.04	0.31 (0.1-0.95)
ABCC5	0.017	3.25 (1.24-8.53)
ABCG2	0.882	1.03 (0.71-1.48)
ABCG5	0.327	0.81 (0.54-1.23)
ABCG8	0.664	0.69 (0.13-3.75)
ABHD17C	0	0.17 (0.09-0.34)
ABHD2	0.087	0.48 (0.21-1.11)
ABHD3	0	0.12 (0.04-0.34)
ABHD6	0.906	0.92 (0.21-3.95)
ABLIM1	0.409	0.69 (0.29-1.65)
ABLIM2	0.056	0.09 (0.01-1.06)
ACAA2	0.016	0.28 (0.1-0.79)
ACADS	0	0.08 (0.02-0.32)
ACADVL	0.097	0.4 (0.14-1.18)
ACE2	0.031	0.74 (0.56-0.97)
ACMSD	0.186	1.39 (0.85-2.28)
ACO2	0.016	0.11 (0.02-0.66)
ACOT11	0.113	0.17 (0.02-1.52)
ACOT9	0.321	1.76 (0.58-5.36)
ACOX1	0.308	0.45 (0.1-2.09)
ACRBP	0.022	0.09 (0.01-0.71)
ACSL3	0.548	1.47 (0.42-5.12)
ACSL5	0.008	0.45 (0.25-0.82)
ACSM1	0.315	0.26 (0.02-3.65)
ACSS2	0.079	0.46 (0.19-1.09)
ACTR1B	0.482	0.5 (0.07-3.44)
ACY3	0.005	0.13 (0.03-0.53)
ADAM28	0.531	1.25 (0.63-2.49)
ADAMTS15	0.149	0.43 (0.14-1.36)
ADAP1	0.033	0.34 (0.13-0.92)
ADCK1	0.175	0.36 (0.08-1.57)
ADCK3	0.294	0.44 (0.1-2.02)
ADCY3	0.206	2.16 (0.65-7.17)
ADCY6	0.118	0.31 (0.07-1.34)
ADH1A	0.834	1.05 (0.66-1.68)
ADH1C	0.932	1.01 (0.81-1.26)
ADH4	0.465	0.8 (0.44-1.46)
ADH6	0.626	1.13 (0.69-1.86)
ADH7	0.725	0.88 (0.42-1.83)
ADI1	0.087	0.29 (0.07-1.19)
ADIPOR2	0.509	0.68 (0.22-2.11)
ADTRP	0.073	0.72 (0.5-1.03)
AEBP2	0.505	0.59 (0.12-2.81)
AFTPH	0.079	0.17 (0.02-1.23)
AGA	0.143	1.8 (0.82-3.95)
AGAP6	1	1 (0.09-11.32)
AGPAT9	0.937	1.02 (0.63-1.66)
AGR2	0.003	0.6 (0.43-0.84)
AGR3	0	0.62 (0.48-0.79)
AGTRAP	0.556	0.66 (0.16-2.65)
AK024936	0.934	0.95 (0.26-3.42)
AK097453	0.832	0.83 (0.15-4.48)
AKAP1	0.069	0.29 (0.08-1.1)
AKR1A1	0.001	0.11 (0.03-0.4)
AKR1B10	0.391	0.92 (0.76-1.11)
AKR1C1	0.419	1.35 (0.65-2.83)
AKR1C3	0.233	0.8 (0.55-1.16)
AKR1C4	0.103	0.63 (0.36-1.1)
AKR7A2	0.011	0.23 (0.07-0.71)
AKR7A3	0.005	0.46 (0.27-0.79)
ALDH1A1	0.317	0.84 (0.6-1.18)
ALDH1L2	0.866	1.1 (0.35-3.48)
ALDH2	0.047	0.39 (0.16-0.99)
ALDH3A1	0.564	1.11 (0.78-1.59)
ALDH3B1	0.459	0.59 (0.15-2.39)
ALDH9A1	0.578	0.62 (0.12-3.27)
ALDOB	0.002	0.43 (0.25-0.73)
ALG1	0.02	0.21 (0.06-0.78)
ALKBH7	0.484	0.46 (0.05-4.01)
ALPI	0.377	0.49 (0.1-2.41)
AMIGO2	0.002	1.96 (1.29-2.97)
AMN	0.061	0.28 (0.07-1.06)
AMZ2P1	0.191	1.77 (0.75-4.16)
ANG	0.174	0.72 (0.45-1.16)
ANKRD36C	0.055	2.03 (0.99-4.17)
ANKRD9	0.083	0.24 (0.05-1.21)
ANKS4B	0	0.2 (0.08-0.46)
ANO1	0.027	0.48 (0.25-0.92)
ANO10	0.557	0.71 (0.22-2.26)
ANO7	0.561	0.62 (0.12-3.11)
ANO9	0.052	0.33 (0.11-1.01)
ANPEP	0.31	0.69 (0.34-1.41)
ANXA10	0.165	0.87 (0.72-1.06)
ANXA11	0.08	0.33 (0.1-1.14)
ANXA13	0.239	0.85 (0.65-1.11)
ANXA3	0.041	0.55 (0.31-0.98)
ANXA4	0.002	0.26 (0.11-0.62)
AOC1	0.908	1.02 (0.75-1.38)
AP1G2	0.083	0.16 (0.02-1.27)
AP1M2	0	0.17 (0.07-0.41)
AP1S2	0	5.79 (2.93-11.42)
AP3M2	0.043	3.95 (1.04-15)
APH1A	0.023	0.17 (0.04-0.78)
APH1B	0.026	3.39 (1.15-9.93)
APOA1	0.231	1.26 (0.86-1.83)
APOA4	0.463	0.79 (0.42-1.49)
APOB	0.508	1.16 (0.75-1.81)
APOBEC1	0.095	0.76 (0.56-1.05)
APOC3	0.45	1.33 (0.64-2.77)
APPL2	0.514	0.73 (0.28-1.88)
AQP10	0.376	0.62 (0.22-1.78)
AQP11	0.073	0.52 (0.25-1.06)
AQP5	0.698	1.09 (0.72-1.65)
ARHGAP12	0.159	0.46 (0.16-1.35)
ARHGEF16	0.015	0.2 (0.06-0.73)
ARHGEF28	0.392	0.56 (0.15-2.11)
ARHGEF5	0.084	0.41 (0.15-1.12)
ARL14	0.029	0.71 (0.53-0.97)
ARL2	0.039	4.25 (1.07-16.81)
ARL4A	0.232	0.57 (0.23-1.43)
ARL6	0.071	2.32 (0.93-5.75)
ARL6IP1	0.056	0.38 (0.14-1.03)
ARPP19	0.939	0.95 (0.22-4.01)
ARSD	0.339	1.71 (0.57-5.1)
ARX	0.032	0.38 (0.16-0.92)
ASAH2B	0.113	0.46 (0.18-1.2)
ASAP1	0.004	5.01 (1.68-14.95)
ASAP2	0.247	0.52 (0.17-1.58)
ASB13	0.357	0.68 (0.29-1.56)
ASCC2	0.835	1.15 (0.31-4.21)
ASIC2	0.166	0.2 (0.02-1.95)
ASIC5	0.068	0.2 (0.04-1.12)
ASL	0.184	0.6 (0.28-1.27)
ASPHD2	0.003	0.44 (0.25-0.75)
ASPRV1	0	0.02 (0-0.15)
ASS1	0.174	0.77 (0.54-1.12)
ATP10B	0.001	0.47 (0.3-0.74)
ATP13A4	0.908	0.93 (0.26-3.3)
ATP1A1	0.556	0.73 (0.26-2.06)
ATP1B1	0.015	0.38 (0.17-0.83)
ATP2A3	0.042	0.32 (0.1-0.96)
ATP2C2	0.001	0.27 (0.12-0.61)
ATP6	0.105	0.21 (0.03-1.39)
ATP7B	0.359	0.8 (0.5-1.28)
ATP8B1	0.058	0.43 (0.18-1.03)
ATP9B	0.003	0.01 (0-0.23)
ATPIF1	0.044	0.23 (0.06-0.96)
ATXN7L1	0.164	0.21 (0.02-1.89)
ATXN7L3B	0.679	1.28 (0.4-4.08)
AVPI1	0.147	0.56 (0.25-1.23)
AX747826	0.009	0.24 (0.08-0.7)
AXDND1	0.358	0.75 (0.41-1.38)
B3GALT4	0.67	1.59 (0.19-13.24)
B3GALT5	0.014	0.47 (0.25-0.86)
B3GNT3	0	0.19 (0.08-0.43)
B3GNT6	0.063	0.43 (0.17-1.05)
B3GNT7	0.139	0.55 (0.25-1.22)
B3GNT8	0.339	0.6 (0.21-1.71)
B4GALNT3	0.22	0.32 (0.05-1.97)
B4GALT4	0.176	0.54 (0.22-1.32)
BACE2	0.7	0.89 (0.49-1.61)
BAD	0.336	2.53 (0.38-16.84)
BAIAP2L1	0.009	0.31 (0.13-0.74)
BARX2	0.102	0.36 (0.1-1.23)
BBIP1	0.049	4.59 (1.01-20.94)
BBS4	0.023	3.69 (1.2-11.4)
BCAR3	0.087	0.5 (0.23-1.11)
BCAS1	0.754	0.94 (0.65-1.37)
BCAT1	0.307	1.31 (0.78-2.22)
BCL2L14	0	0 (0-0.07)
BCL2L15	0	0.37 (0.23-0.62)
BCMO1	0	0.29 (0.17-0.51)
BDH1	0.47	0.67 (0.23-1.96)
BECN1	0.009	0.04 (0-0.45)
BEX5	0.02	1.58 (1.08-2.31)
BHMT	0.4	1.45 (0.61-3.47)
BIK	0.342	0.78 (0.47-1.3)
BLMH	0.364	1.52 (0.62-3.74)
BLNK	0.005	0.46 (0.26-0.79)
BLOC1S1	0.959	0.96 (0.23-4.09)
BLVRB	0.009	0.32 (0.14-0.75)
BMP2	0.901	1.03 (0.61-1.75)
BMP5	0.142	1.97 (0.8-4.85)
BNIP3	0.001	1.97 (1.34-2.89)
BNIP3L	0.196	2.01 (0.7-5.8)
BOD1	0.098	3.11 (0.81-11.91)
BPIFB1	0.987	1 (0.82-1.22)
BPNT1	0	0.04 (0.01-0.16)
BRMS1L	0.03	3.27 (1.12-9.5)
BTD	0.74	1.24 (0.34-4.49)
BTF3L4	0.02	10.35 (1.45-73.98)
BTNL3	0.018	0.39 (0.17-0.85)
BTNL8	0.037	0.71 (0.52-0.98)
C11orf73	0.238	2 (0.63-6.3)
C11orf86	0.142	0.39 (0.11-1.37)
C11orf92	0.265	1.28 (0.83-1.98)
C12orf49	0.465	0.5 (0.08-3.18)
C15orf27	0.382	0.59 (0.18-1.95)
C15orf65	0.537	0.8 (0.4-1.61)
C16orf46	0.866	0.86 (0.14-5.08)
C16orf89	0.028	1.48 (1.04-2.11)
C17orf78	0.59	0.9 (0.62-1.31)
C19orf33	0.275	0.77 (0.48-1.23)
C19orf45	0.085	0.2 (0.03-1.25)
C1GALT1	0.001	0.16 (0.06-0.46)
C1orf106	0	0.23 (0.12-0.43)
C1orf115	0.966	0.98 (0.37-2.57)
C1orf116	0.001	0.34 (0.19-0.63)
C1orf177	0.355	0.41 (0.06-2.73)
C1orf210	0.01	0.37 (0.17-0.79)
C1orf226	0.013	0.35 (0.16-0.8)
C20orf202	0.014	0.05 (0-0.55)
C21orf91	0.483	1.46 (0.51-4.2)
C2orf72	0.131	0.41 (0.13-1.31)
C2orf88	0.532	1.18 (0.7-1.98)
C3orf52	0.084	0.48 (0.21-1.1)
C4BPB	0.017	0.6 (0.39-0.91)
C4orf19	0.001	0.47 (0.31-0.74)
C4orf29	0.077	0.13 (0.01-1.24)
C4orf32	0.74	0.8 (0.21-3.05)
C5orf46	0.515	0.78 (0.38-1.63)
C6	0.752	1.07 (0.7-1.63)
C6orf136	0.005	0.24 (0.09-0.66)
C6orf58	0.634	0.94 (0.74-1.2)
C8orf49	0.007	0.26 (0.1-0.69)
C9orf152	0.076	0.73 (0.51-1.03)
CA1	0.072	0.49 (0.22-1.07)
CA11	0.039	4.41 (1.08-18.04)
CA14	0.673	0.79 (0.26-2.41)
CA2	0.332	0.87 (0.67-1.15)
CA9	0.071	0.72 (0.5-1.03)
CABLES1	0.358	0.6 (0.2-1.79)
CACFD1	0.926	0.93 (0.21-4.09)
CACNA2D4	0.241	2.85 (0.5-16.4)
CALCOCO2	0.059	0.13 (0.02-1.08)
CALML4	0	0.17 (0.07-0.39)
CALU	0.378	1.73 (0.51-5.8)
CAMK2D	0.002	0.16 (0.05-0.5)
CAMK2N1	0.976	1.01 (0.63-1.62)
CAMKMT	0	0.02 (0-0.15)
CAMSAP2	0	10.95 (3.12-38.46)
CAMSAP3	0.003	0.13 (0.03-0.49)
CAPN11	0.127	0.1 (0-1.95)
CAPN13	0.204	1.62 (0.77-3.39)
CAPN5	0.016	0.38 (0.17-0.83)
CAPN8	0.432	0.88 (0.64-1.21)
CAPN9	0.327	0.85 (0.62-1.17)
CARD10	0.003	0.03 (0-0.31)
CARD6	0.775	0.9 (0.45-1.82)
CASP6	0	0.15 (0.05-0.42)
CASZ1	0.123	0.19 (0.02-1.58)
CATSPERB	0.005	0.33 (0.15-0.72)
CBLB	0.018	0.12 (0.02-0.7)
CBLC	0	0.05 (0.01-0.19)
CBR1	0.961	0.98 (0.5-1.95)
CBX1	0.011	4.36 (1.41-13.45)
CCDC102A	0.002	13.11 (2.49-69.11)
CCDC28A	0.389	1.77 (0.48-6.54)
CCDC28B	0.477	1.83 (0.34-9.76)
CCDC64	0.392	0.45 (0.07-2.83)
CCDC64B	0.004	0.22 (0.08-0.61)
CCDC82	0.94	1.1 (0.09-12.89)
CCDC88A	0.05	2.79 (1-7.77)
CCDC88B	0.016	0.18 (0.05-0.73)
CCK	0.982	1.01 (0.64-1.59)
CCL25	0.018	0.58 (0.37-0.91)
CCL28	0.054	0.66 (0.43-1.01)
CCL8	0.702	0.93 (0.65-1.34)
CD151	0.59	1.36 (0.44-4.23)
CD207	0.461	1.93 (0.34-11.11)
CD24	0.071	0.62 (0.37-1.04)
CD82	0.004	0.2 (0.07-0.59)
CDC42EP5	0	0.27 (0.17-0.41)
CDH17	0.018	0.78 (0.64-0.96)
CDHR2	0.211	0.72 (0.43-1.2)
CDHR5	0.032	0.34 (0.13-0.91)
CDK10	0.158	0.31 (0.06-1.58)
CDK17	0.462	1.81 (0.37-8.88)
CDK2AP1	0.126	3.48 (0.7-17.22)
CDS1	0	0.2 (0.09-0.47)
CDX1	0	0.38 (0.22-0.65)
CDX2	0.059	0.57 (0.32-1.02)
CEACAM5	0.004	0.51 (0.32-0.8)
CEACAM6	0.048	0.78 (0.62-1)
CEL	0.868	1.03 (0.75-1.41)
CELP	0.044	0.31 (0.1-0.97)
CEP135	0.238	0.26 (0.03-2.44)
CEP19	0.375	1.54 (0.59-3.99)
CES2	0.036	0.62 (0.39-0.97)
CES3	0	0.1 (0.03-0.36)
CETN2	0.001	6.07 (2.19-16.85)
CFTR	0.182	0.6 (0.28-1.27)
CGN	0.386	0.77 (0.42-1.4)
CHGA	0.395	1.21 (0.78-1.89)
CHMP2A	0.131	0.32 (0.08-1.4)
CHP1	0.013	0.22 (0.07-0.72)
CHP2	0.144	0.78 (0.56-1.09)
CHST5	0.028	0.46 (0.23-0.92)
CHST7	0.003	3.64 (1.53-8.64)
CIB1	0	0.08 (0.03-0.26)
CIDEB	0.802	1.13 (0.44-2.92)
CIDEC	0.509	0.78 (0.38-1.61)
CISD3	0.093	0.37 (0.12-1.18)
CITED1	0.295	0.58 (0.21-1.62)
CITED2	0.768	1.22 (0.33-4.43)
CLCA1	0.105	0.84 (0.67-1.04)
CLCA3P	0.079	0.05 (0-1.44)
CLDN12	0.002	0.28 (0.13-0.64)
CLDN15	0.193	0.55 (0.23-1.35)
CLDN18	0.241	0.87 (0.69-1.1)
CLDN23	0.116	0.62 (0.34-1.12)
CLINT1	0.036	0.18 (0.04-0.89)
CLMN	0.02	0.29 (0.1-0.82)
CLRN3	0.177	0.84 (0.65-1.08)
CLTB	0.035	0.31 (0.1-0.92)
CLUAP1	0.943	1.06 (0.24-4.57)
CLYBL	0.262	0.48 (0.13-1.74)
CMAS	0.07	0.22 (0.04-1.13)
CMBL	0.017	0.45 (0.23-0.87)
CMTM4	0.007	0.22 (0.08-0.66)
CNDP1	0.047	0.59 (0.35-0.99)
CNGA1	0.952	0.97 (0.4-2.39)
CNN3	0.018	2.24 (1.15-4.37)
CNPPD1	0.021	0.11 (0.02-0.72)
CNTN3	0.002	1.97 (1.29-2.99)
COG7	0.082	0.3 (0.08-1.16)
COL17A1	0.056	0.52 (0.26-1.02)
COL28A1	0.04	0.45 (0.21-0.96)
COL6A5	0.858	1.11 (0.35-3.48)
COLCA1	0.015	4.08 (1.31-12.7)
COPS8	0.146	3.83 (0.63-23.36)
COQ9	0.242	0.36 (0.06-1.99)
CORO1C	0.035	4.59 (1.11-18.93)
CORO2A	0	0.29 (0.15-0.54)
COX2	0.074	0.08 (0-1.29)
COX4I1	0.296	0.27 (0.02-3.19)
COX7B	0.556	0.71 (0.23-2.19)
CPB1	0.952	1.02 (0.62-1.66)
CPD	0.031	0.31 (0.11-0.9)
CPEB3	0.011	0.14 (0.03-0.64)
CPS1	0.03	0.79 (0.64-0.98)
CPT2	0	0.11 (0.03-0.38)
CPVL	0.051	1.62 (1-2.63)
CRAT	0.486	0.58 (0.13-2.66)
CREB3L1	0.011	0.23 (0.07-0.72)
CRYL1	0.178	0.62 (0.31-1.24)
CSNK2A2	0.315	2.12 (0.49-9.17)
CSRNP2	0.007	14 (2.06-95.14)
CSTA	0.613	0.89 (0.57-1.39)
CTAGE5	0.571	0.61 (0.11-3.43)
CTNNBIP1	0.408	0.57 (0.15-2.14)
CTSE	0.285	0.87 (0.66-1.13)
CTSLP8	0.147	0.58 (0.28-1.21)
CUEDC1	0	13.28 (4.06-43.45)
CUEDC2	0.174	2.48 (0.67-9.18)
CWH43	0.98	1.01 (0.57-1.77)
CXADR	0.006	0.4 (0.21-0.77)
CXCL14	0.666	1.09 (0.73-1.63)
CXCL17	0.983	1 (0.76-1.32)
CYB5D2	0.819	0.88 (0.28-2.72)
CYP1B1	0	2.07 (1.38-3.11)
CYP24A1	0.074	1.6 (0.95-2.69)
CYP2B6	0.338	0.67 (0.3-1.51)
CYP2C18	0.088	0.76 (0.55-1.04)
CYP2C19	0.882	0.91 (0.24-3.35)
CYP2C9	0.883	0.95 (0.45-2)
CYP2J2	0.007	0.5 (0.3-0.82)
CYP2R1	0.438	0.58 (0.14-2.31)
CYP2S1	0.015	0.46 (0.24-0.86)
CYP3A4	0.984	1.01 (0.4-2.56)
CYP3A43	0.312	0.49 (0.12-1.96)
CYP3A5	0.802	0.94 (0.59-1.5)
CYP4F11	0.482	0.62 (0.16-2.38)
CYP4F12	0.346	0.7 (0.33-1.48)
CYP4F2	0.276	0.73 (0.42-1.28)
CYP4F3	0.786	1.06 (0.69-1.62)
CYSTM1	0.26	0.69 (0.37-1.31)
DACH1	0.791	0.95 (0.65-1.38)
DAK	0.05	0.15 (0.02-1)
DAPK1	0.256	1.98 (0.61-6.42)
DAPK2	0.167	0.47 (0.16-1.37)
DARS	0.403	1.92 (0.42-8.89)
DAZAP2	0.008	0.03 (0-0.4)
DCAF12L1	0.627	1.35 (0.41-4.47)
DDAH1	0.04	0.09 (0.01-0.9)
DDC	0.182	0.74 (0.47-1.16)
DDHD1	0.882	1.13 (0.22-5.9)
DEF8	0.566	1.5 (0.38-5.96)
DEFA5	0.533	0.93 (0.75-1.16)
DEFA6	0.688	0.94 (0.7-1.27)
DENND4A	0.092	0.29 (0.07-1.22)
DEPDC5	0.321	0.37 (0.05-2.61)
DEPTOR	0.488	0.67 (0.21-2.1)
DERA	0.001	0.15 (0.05-0.45)
DGAT1	0.009	0.41 (0.21-0.8)
DGKA	0.2	0.36 (0.07-1.73)
DGKD	0.804	1.12 (0.46-2.73)
DHRS11	0.048	0.6 (0.36-0.99)
DHRS12	0.992	1.01 (0.1-9.92)
DHRS3	0.632	1.23 (0.53-2.82)
DHRS9	0.07	0.71 (0.49-1.03)
DHX32	0.98	1.01 (0.35-2.93)
DISP1	0.612	1.2 (0.59-2.42)
DISP2	0.182	0.55 (0.23-1.32)
DMBT1	0.002	0.66 (0.51-0.86)
DMTN	0.012	0.11 (0.02-0.62)
DNAH8	0.849	0.88 (0.22-3.42)
DNAJC22	0.128	0.52 (0.22-1.21)
DNASE1	0.963	0.96 (0.14-6.32)
DNM2	0.009	0.09 (0.02-0.55)
DNM3	0.516	1.23 (0.65-2.32)
DNMBP	0.058	0.43 (0.18-1.03)
DOCK11	0.024	2.75 (1.14-6.59)
DOCK5	0.01	0.07 (0.01-0.54)
DOK4	0.135	0.45 (0.16-1.29)
DOLPP1	0.011	0.21 (0.06-0.69)
DOPEY2	0.093	0.31 (0.08-1.21)
DPCR1	0.571	0.94 (0.77-1.15)
DPF2	0.009	9.61 (1.77-52.22)
DPP4	0.33	0.83 (0.57-1.21)
DPY19L2P2	0.004	2.27 (1.3-3.95)
DQX1	0.005	0.38 (0.19-0.75)
DSC2	0	0.44 (0.29-0.67)
DSG4	0.066	0.23 (0.05-1.1)
DSP	0.002	0.3 (0.14-0.64)
DSTYK	0.001	38.7 (4.58-326.75)
DTX4	0.726	0.86 (0.37-2.01)
DUOX2	0.147	0.84 (0.67-1.06)
DUOXA2	0.176	0.76 (0.51-1.13)
DUSP4	0.003	0.47 (0.28-0.77)
DYNC1LI1	0.838	1.17 (0.26-5.35)
ECHS1	0.183	0.42 (0.11-1.51)
EDEM3	0.026	0.42 (0.2-0.9)
EDN3	0.504	0.78 (0.38-1.62)
EFCAB14	0.387	0.37 (0.04-3.55)
EFHD2	0	0.14 (0.05-0.38)
EFNA2	0.13	0.54 (0.24-1.2)
EFNB2	0.205	0.64 (0.32-1.28)
EGR2	0.008	2.34 (1.25-4.39)
EHHADH	0.011	0.4 (0.2-0.81)
EIF2AK3	0.121	0.21 (0.03-1.51)
EIF4EBP2	0.896	0.89 (0.16-4.96)
ELF2	0.242	4.68 (0.35-62.38)
ELMO3	0.025	0.35 (0.14-0.88)
ELOVL5	0.639	1.48 (0.29-7.51)
ELOVL6	0.001	0.44 (0.27-0.73)
EME2	0.809	1.25 (0.2-7.83)
EMID1	0.183	0.24 (0.03-1.96)
ENHO	0.159	0.25 (0.04-1.71)
ENKUR	0.224	0.38 (0.08-1.82)
ENPP3	0.03	2.02 (1.07-3.81)
ENPP6	0.079	2.28 (0.91-5.73)
ENTPD3	0.916	1.04 (0.52-2.07)
ENTPD5	0.163	0.53 (0.21-1.3)
EPB41L4B	0.014	0.25 (0.08-0.75)
EPHB1	0.981	0.99 (0.54-1.82)
EPHX2	0.19	0.74 (0.46-1.16)
EPN3	0.535	0.79 (0.37-1.66)
EPS8	0.002	0.21 (0.08-0.56)
EPS8L1	0.013	0.33 (0.13-0.79)
EPS8L2	0.003	0.06 (0.01-0.4)
EPS8L3	0.008	0.47 (0.26-0.82)
ERBB3	0.002	0.09 (0.02-0.43)
ERGIC1	0.975	0.98 (0.2-4.64)
ERICH4	0.428	0.81 (0.49-1.36)
ERICH5	0.691	0.92 (0.6-1.41)
ERN2	0.009	0.12 (0.02-0.58)
ESRRA	0.011	0.13 (0.03-0.62)
ESYT1	0.148	3.05 (0.67-13.77)
ETFB	0.157	0.54 (0.23-1.27)
ETFDH	0.022	0.38 (0.16-0.87)
ETNK1	0	0.22 (0.1-0.47)
ETV5	0.118	2.37 (0.8-7.02)
EVA1A	0.464	1.2 (0.73-1.97)
EXOC1	0.922	0.93 (0.22-3.98)
EXOC6B	0.43	0.52 (0.1-2.62)
EYA2	0.011	1.58 (1.11-2.25)
F11R	0.019	0.3 (0.11-0.82)
F2RL1	0.001	0.38 (0.21-0.66)
FA2H	0.003	0.26 (0.11-0.63)
FAAH	0.116	0.34 (0.09-1.3)
FABP1	0.206	0.86 (0.68-1.09)
FABP2	0.226	0.46 (0.13-1.62)
FADS3	0	11.74 (3.46-39.91)
FAM102A	0.658	0.65 (0.1-4.41)
FAM105A	0.351	0.69 (0.32-1.51)
FAM107B	0.641	1.15 (0.64-2.06)
FAM109A	0.079	0.28 (0.07-1.16)
FAM110C	0.005	0.6 (0.42-0.86)
FAM120AOS	0.627	0.66 (0.13-3.5)
FAM120C	0.013	5.17 (1.42-18.76)
FAM126A	0.01	3.92 (1.39-11.12)
FAM132A	0.322	1.47 (0.68-3.18)
FAM134B	0.925	1.03 (0.55-1.91)
FAM150B	0.382	1.35 (0.69-2.64)
FAM160A2	0.143	0.36 (0.09-1.41)
FAM171B	0	12.09 (3.16-46.15)
FAM174B	0.974	0.99 (0.45-2.15)
FAM186A	0.037	0.09 (0.01-0.87)
FAM189A2	0.05	1.64 (1-2.7)
FAM213B	0.039	0.38 (0.15-0.95)
FAM214B	0.202	0.31 (0.05-1.86)
FAM216A	0.008	2.45 (1.27-4.74)
FAM221A	0.052	0.53 (0.28-1)
FAM3B	0.818	1.03 (0.83-1.27)
FAM3D	0.1	0.78 (0.57-1.05)
FAM46A	0.08	0.44 (0.17-1.1)
FAM53B	0.001	0.01 (0-0.17)
FAM53C	0.429	2.16 (0.32-14.61)
FAM73B	0.848	0.89 (0.27-2.97)
FAM83E	0.03	0.39 (0.16-0.91)
FAM84A	0.135	0.69 (0.43-1.12)
FAM89B	0.005	18.95 (2.45-146.41)
FAM98C	0.088	0.33 (0.1-1.18)
FARP2	0.001	0.01 (0-0.17)
FBP1	0.286	0.72 (0.39-1.32)
FBP2	0.743	1.09 (0.64-1.87)
FBXL13	0.04	2.78 (1.05-7.38)
FBXL8	0.032	0.1 (0.01-0.82)
FBXO34	0.004	0.13 (0.03-0.53)
FCGBP	0.702	0.95 (0.75-1.22)
FCGRT	0.201	1.89 (0.71-5.02)
FCRLB	0.002	4.64 (1.75-12.3)
FEM1B	0.005	9.5 (1.98-45.6)
FER	0.039	2.94 (1.05-8.22)
FER1L4	0.762	1.2 (0.36-3.99)
FGD4	0.053	0.34 (0.12-1.01)
FGD6	0.121	0.39 (0.12-1.28)
FGFR1OP	0.042	0.21 (0.04-0.95)
FJX1	0.002	2.66 (1.45-4.89)
FKBP1B	0.087	1.49 (0.94-2.36)
FKBP5	0.054	2.22 (0.99-4.99)
FLJ12120	0.086	3.35 (0.84-13.32)
FLJ22763	0.231	0.82 (0.6-1.13)
FLRT3	0.97	0.99 (0.68-1.44)
FMN1	0.001	0.02 (0-0.22)
FMNL2	0.673	1.4 (0.29-6.64)
FMO4	0.589	1.25 (0.56-2.79)
FMO5	0.444	0.78 (0.4-1.49)
FNBP1L	0.011	0.26 (0.09-0.74)
FOLH1	0.055	0.13 (0.02-1.05)
FOLH1B	0.177	0.69 (0.4-1.18)
FOLR1	0.09	1.3 (0.96-1.75)
FOXA2	0.638	1.2 (0.56-2.55)
FOXA3	0.007	0.48 (0.28-0.82)
FOXQ1	0.213	0.74 (0.45-1.19)
FRAT1	0.679	0.81 (0.3-2.2)
FRK	0	0.27 (0.15-0.48)
FRMD4B	0.41	0.39 (0.04-3.73)
FRY	0.003	3.06 (1.48-6.33)
FUCA1	0.073	0.27 (0.06-1.13)
FUK	0.08	0.34 (0.1-1.14)
FUNDC1	0.446	0.71 (0.3-1.7)
FUOM	0.32	0.67 (0.31-1.47)
FUS	0.287	3.26 (0.37-28.78)
FUT2	0.016	0.41 (0.19-0.85)
FUT3	0	0.35 (0.22-0.57)
FUT4	0	0.23 (0.12-0.44)
FUT6	0	0.14 (0.05-0.39)
FUT9	0.04	1.72 (1.03-2.87)
FXYD3	0.009	0.51 (0.3-0.84)
FZD2	0.002	3.91 (1.63-9.37)
FZD5	0.001	0.23 (0.09-0.57)
GAL3ST1	0.517	1.34 (0.55-3.27)
GALC	0	0.24 (0.11-0.53)
GALE	0.017	0.18 (0.05-0.73)
GALK2	0.092	0.33 (0.09-1.2)
GALM	0.003	0.29 (0.13-0.65)
GALNT10	0.244	1.87 (0.65-5.36)
GALNT12	0.359	0.78 (0.46-1.32)
GALNT18	0.109	3.24 (0.77-13.59)
GALNT3	0	0.11 (0.03-0.39)
GALNT5	0.003	0.4 (0.22-0.73)
GALNT6	0.291	0.76 (0.47-1.26)
GALNT7	0.004	0.41 (0.22-0.75)
GAREM	0.028	0.43 (0.21-0.92)
GAST	0.177	0.76 (0.51-1.13)
GATA4	0.002	0.1 (0.02-0.44)
GATA6	0.007	0.31 (0.13-0.73)
GATM	0.846	0.9 (0.3-2.68)
GBA3	0.355	0.87 (0.66-1.16)
GC	0.311	1.13 (0.89-1.44)
GCC2	0.001	0.02 (0-0.22)
GCG	0.151	0.82 (0.62-1.08)
GCKR	0.217	0.49 (0.16-1.52)
GCNT1	0.001	0.48 (0.31-0.75)
GCNT3	0.024	0.71 (0.52-0.96)
GCNT4	0.186	0.22 (0.02-2.08)
GDA	0.12	0.7 (0.45-1.09)
GDF11	0.122	6.04 (0.62-59.08)
GDPD1	0.032	0.4 (0.17-0.92)
GDPD2	0.569	0.75 (0.28-2)
GDPD3	0.449	0.83 (0.51-1.35)
GFPT1	0	0.16 (0.07-0.37)
GGT6	0.011	0.58 (0.38-0.88)
GHRL	0.282	1.34 (0.79-2.28)
GID4	0.438	1.77 (0.42-7.43)
GIP	0.27	0.75 (0.44-1.25)
GIPC2	0.019	0.65 (0.45-0.93)
GJB1	0.975	0.98 (0.34-2.84)
GKN1	0.537	0.96 (0.85-1.09)
GKN2	0.439	0.95 (0.83-1.08)
GLOD5	0.349	0.43 (0.08-2.48)
GLYCTK	0.063	0.23 (0.05-1.08)
GMDS	0.003	0.5 (0.32-0.79)
GMIP	0.01	0.05 (0.01-0.49)
GNA11	0.438	0.65 (0.22-1.93)
GNA14	0.34	1.43 (0.69-2.97)
GNAQ	0.468	1.76 (0.38-8.08)
GNB5	0.006	8.4 (1.82-38.87)
GNG10	0.704	1.36 (0.28-6.53)
GNG12	0.488	1.36 (0.57-3.25)
GNG5	0.001	0.02 (0-0.21)
GOLGA7B	0.482	0.62 (0.17-2.32)
GOLIM4	0.738	0.83 (0.27-2.54)
GOLM1	0.06	0.41 (0.16-1.04)
GOLPH3L	0.144	0.47 (0.17-1.29)
GOLT1A	0.433	0.82 (0.5-1.34)
GP2	0.042	0.66 (0.44-0.98)
GPA33	0	0.53 (0.39-0.72)
GPD1	0.135	0.35 (0.09-1.39)
GPD1L	0.354	0.68 (0.3-1.54)
GPR110	0.025	0.45 (0.23-0.91)
GPR112	0.311	0.34 (0.04-2.75)
GPR128	0	0.6 (0.47-0.76)
GPR160	0.041	0.55 (0.31-0.98)
GPR64	0.894	1.02 (0.75-1.39)
GPR85	0.33	1.88 (0.53-6.69)
GPRIN2	0.012	0.24 (0.08-0.73)
GPX2	0.067	0.62 (0.37-1.03)
GPX3	0	3.06 (1.66-5.64)
GPX4	0.068	2.91 (0.92-9.2)
GRAMD1B	0.935	0.96 (0.41-2.28)
GRAMD4	0.237	0.45 (0.12-1.68)
GRTP1	0.001	0.2 (0.08-0.51)
GSDMB	0.001	0.15 (0.05-0.46)
GSTA1	0.152	1.39 (0.88-2.2)
GSTM1	0.464	0.68 (0.25-1.9)
GSTM4	0.077	0.51 (0.24-1.08)
GSTT2	0.038	2.36 (1.05-5.32)
GUCA2B	0.221	0.47 (0.14-1.58)
GUCD1	0.695	0.76 (0.2-2.93)
GUCY2C	0.042	0.77 (0.6-0.99)
HAAO	0.002	0.04 (0-0.29)
HABP4	0	17.47 (4.5-67.84)
HADHA	0.098	0.28 (0.06-1.26)
HAPLN1	0.863	1.06 (0.54-2.09)
HAPLN4	0.236	0.43 (0.11-1.73)
HDHD1	0.759	0.9 (0.48-1.72)
HDHD3	0.001	0.23 (0.09-0.57)
HEATR5B	0.683	0.73 (0.16-3.35)
HECTD3	0.029	0.3 (0.1-0.88)
HEPACAM2	0.236	0.87 (0.69-1.1)
HEPH	0.258	0.73 (0.43-1.25)
HES1	0.968	0.97 (0.24-3.99)
HES4	0.316	1.47 (0.69-3.12)
HEXIM1	0.014	3.69 (1.3-10.48)
HEY1	0.001	2.84 (1.53-5.28)
HGD	0.606	0.87 (0.51-1.47)
HHIP	0.076	1.71 (0.95-3.1)
HHLA2	0.038	0.24 (0.06-0.93)
HIGD1A	0.015	0.25 (0.08-0.77)
HIGD2A	0.228	0.28 (0.03-2.24)
HILPDA	0.956	1.01 (0.6-1.72)
HIP1	0	12.86 (3.12-52.96)
HIPK3	0.254	3.35 (0.42-26.73)
HIST1H3E	0.013	0.21 (0.06-0.71)
HMGCL	0.325	0.47 (0.11-2.09)
HMGN2P46	0.083	0.51 (0.24-1.09)
HNF1B	0.21	2.41 (0.61-9.48)
HNF4A	0.001	0.06 (0.01-0.32)
HNF4G	0	0.32 (0.18-0.57)
HNRNPM	0.055	0.02 (0-1.09)
HOMER2	0.15	1.52 (0.86-2.7)
HOOK2	0	0.12 (0.04-0.4)
HPGD	0.205	0.83 (0.63-1.1)
HRASLS2	0.028	0.36 (0.14-0.9)
HSD11B2	0.071	0.59 (0.34-1.05)
HSD17B11	0.939	0.97 (0.45-2.11)
HSD17B2	0.383	0.88 (0.67-1.16)
HSF2	0.89	0.93 (0.31-2.76)
HSPA13	0.385	0.67 (0.27-1.65)
HTR1D	0.723	0.75 (0.16-3.59)
HYAL1	0.787	0.95 (0.66-1.37)
ICA1	0.006	0.12 (0.03-0.55)
ID1	0.494	0.83 (0.5-1.4)
IDH1	0.031	0.27 (0.08-0.89)
IDNK	0.621	0.74 (0.23-2.41)
IER5L	0.195	1.63 (0.78-3.39)
IFRD1	0.223	0.49 (0.16-1.54)
IFT172	0.001	0.25 (0.11-0.57)
IFT20	0.64	1.37 (0.36-5.17)
IFT81	0.99	1.01 (0.19-5.29)
IGFBP2	0.058	1.38 (0.99-1.92)
IGSF9	0.585	0.82 (0.4-1.67)
IHH	0.054	0.4 (0.16-1.02)
IKZF2	0.018	0.13 (0.02-0.71)
IL22RA1	0.394	0.77 (0.43-1.4)
ILDR1	0.351	0.6 (0.21-1.74)
IMPA2	0.384	0.73 (0.35-1.49)
INSC	0.642	0.88 (0.53-1.49)
IP6K3	0.955	1.05 (0.22-5.04)
IPO7	0.827	1.17 (0.29-4.63)
IQCE	0	0.1 (0.03-0.35)
IQGAP2	0.05	0.36 (0.13-1)
IRF6	0	0.13 (0.05-0.36)
IRX3	0.104	1.43 (0.93-2.22)
IRX5	0.318	1.3 (0.78-2.19)
ISX	0.982	1 (0.69-1.44)
ITLN1	0.051	0.8 (0.64-1)
ITPKA	0.304	0.64 (0.27-1.5)
ITPR3	0.001	0.04 (0.01-0.26)
IVD	0.194	0.31 (0.05-1.82)
IYD	0.029	0.55 (0.32-0.94)
JMY	0.005	6.2 (1.76-21.84)
JTB	0.921	1.1 (0.16-7.37)
KANSL3	0.851	1.43 (0.03-58.68)
KAZALD1	0.253	0.43 (0.1-1.82)
KBTBD11	0.706	0.92 (0.61-1.4)
KCNE2	0.385	1.15 (0.84-1.58)
KCNE3	0.001	0.45 (0.28-0.71)
KCNJ15	0.59	1.19 (0.64-2.21)
KCNJ3	0.04	0.51 (0.27-0.97)
KCNK1	0	0.11 (0.04-0.31)
KCNK10	0.011	0.24 (0.08-0.71)
KCNK5	0.029	0.52 (0.29-0.93)
KCNK6	0.001	0.27 (0.13-0.57)
KCNN4	0.131	0.68 (0.42-1.12)
KCNQ1	0.003	0.21 (0.07-0.6)
KCTD20	0.308	2.41 (0.44-13.11)
KDELC1	0.001	3.69 (1.76-7.74)
KDM2B	0.137	2.71 (0.73-10.06)
KDM7A	0	0.2 (0.09-0.49)
KHK	0.249	0.47 (0.13-1.71)
KHNYN	0.43	0.58 (0.15-2.23)
KIAA0319L	0.113	0.29 (0.06-1.34)
KIAA0513	0.044	0.23 (0.06-0.96)
KIAA0556	0.315	2.35 (0.44-12.5)
KIAA0922	0.015	2.86 (1.22-6.7)
KIAA1147	0.995	1 (0.29-3.4)
KIAA1161	0.008	0.12 (0.02-0.57)
KIAA1211	0.26	0.68 (0.35-1.33)
KIAA1211L	0.005	0.05 (0.01-0.4)
KIAA1324	0.008	0.59 (0.4-0.87)
KIAA1430	0.182	4.59 (0.49-43.15)
KIAA1522	0.001	0.2 (0.08-0.54)
KIAA1586	0.024	2.34 (1.12-4.91)
KIAA1671	0.146	0.18 (0.02-1.83)
KIF12	0.097	0.23 (0.04-1.31)
KIF13B	0.012	0.29 (0.11-0.76)
KIF16B	0.001	0.21 (0.08-0.54)
KIF3A	0.06	2.81 (0.96-8.21)
KIFAP3	0.008	2.81 (1.31-6.05)
KLC4	0.486	0.52 (0.09-3.22)
KLF12	0.004	11.53 (2.16-61.49)
KLF2	0.634	1.22 (0.54-2.72)
KLF4	0.069	0.61 (0.36-1.04)
KLHDC7A	0.371	1.58 (0.58-4.32)
KLHL15	0.058	2.53 (0.97-6.63)
KLHL25	0.778	0.74 (0.09-5.9)
KLK1	0.007	0.35 (0.16-0.75)
KLK11	0.666	0.92 (0.64-1.33)
KLK15	0.004	0 (0-0.19)
KRCC1	0.6	0.81 (0.37-1.76)
KRT12	0.182	0.3 (0.05-1.77)
KRT20	0.035	0.84 (0.71-0.99)
KTN1	0.452	1.8 (0.39-8.33)
LASP1	0.046	0.26 (0.07-0.97)
LCA5	0.027	2.62 (1.11-6.17)
LCN2	0.08	0.78 (0.59-1.03)
LCOR	0.005	0.22 (0.07-0.62)
LDHB	0.077	1.65 (0.95-2.89)
LDHD	0.028	0.38 (0.16-0.9)
LDLRAD3	0	3.25 (1.77-5.99)
LEAP2	0.656	0.86 (0.44-1.67)
LENG9	0.06	0.22 (0.05-1.07)
LEPREL1	0.169	1.73 (0.79-3.76)
LFNG	0.001	0.14 (0.04-0.47)
LGALS3	0.003	0.07 (0.01-0.41)
LGALS3BP	0.212	0.58 (0.24-1.37)
LGALS4	0	0.57 (0.41-0.78)
LGALSL	0.979	1.01 (0.35-2.95)
LGR4	0	0.01 (0-0.06)
LIMA1	0	0.29 (0.16-0.56)
LIMCH1	0.017	2.41 (1.17-4.96)
LIPF	0.275	1.08 (0.94-1.24)
LIPG	0.147	0.74 (0.49-1.11)
LIPH	0.007	0.5 (0.3-0.83)
LLGL2	0.007	0.24 (0.09-0.67)
LMO7	0.002	0.15 (0.05-0.5)
LNX1	0.542	0.79 (0.36-1.71)
LNX2	0.231	0.48 (0.15-1.59)
LONRF1	0.003	8.25 (2.09-32.63)
LONRF3	0.292	0.67 (0.32-1.41)
LPAR5	0.003	0.23 (0.09-0.61)
LPCAT3	0	0.12 (0.04-0.38)
LPCAT4	0.139	0.33 (0.08-1.43)
LPIN2	0.004	0.26 (0.11-0.65)
LRP12	0.003	2.67 (1.39-5.13)
LRRC16A	0	0.05 (0.01-0.25)
LRRC19	0.212	0.83 (0.61-1.11)
LRRC31	0.038	0.69 (0.48-0.98)
LRRC66	0.014	0.66 (0.47-0.92)
LRRC75A	0.094	0.58 (0.31-1.1)
LTBP3	0.015	4.35 (1.33-14.2)
LTF	0.788	0.97 (0.8-1.19)
LTK	1	1 (0.21-4.75)
LYPD6	0.348	0.72 (0.36-1.43)
LYPD6B	0.922	1.02 (0.72-1.44)
LYZ	0.027	0.58 (0.36-0.94)
MACC1	0	0.32 (0.19-0.55)
MAFK	0.62	1.55 (0.27-8.73)
MAGI3	0.012	0.11 (0.02-0.62)
MAL	0.05	1.64 (1-2.69)
MAL2	0	0.19 (0.09-0.4)
MALL	0.038	0.64 (0.42-0.98)
MALRD1	0.738	0.95 (0.7-1.29)
MALT1	0.624	0.81 (0.34-1.91)
MAML1	0.467	0.47 (0.06-3.63)
MAN1A1	0.561	1.23 (0.62-2.43)
MANSC1	0	0.19 (0.08-0.47)
MAP3K13	0.018	0.14 (0.03-0.71)
MAP7D2	0.559	0.92 (0.69-1.22)
MAPK3	0.191	0.33 (0.06-1.73)
MARC2	0.868	0.94 (0.46-1.93)
MARVELD2	0.019	0.35 (0.14-0.84)
MAST2	0.762	1.52 (0.1-22.34)
MAST3	0.039	0.26 (0.07-0.94)
MCF2L	0.292	0.24 (0.02-3.36)
MCU	0	0.28 (0.15-0.54)
ME1	0.263	0.7 (0.37-1.31)
MECOM	0.179	0.53 (0.21-1.33)
MEP1A	0.067	0.8 (0.63-1.02)
MEP1B	0.122	0.7 (0.44-1.1)
METTL7B	0.902	1.03 (0.61-1.74)
MEX3B	0.003	7 (1.98-24.72)
MFSD11	0.575	0.57 (0.08-3.97)
MFSD2A	0.018	0.17 (0.04-0.74)
MFSD4	0.787	1.08 (0.62-1.88)
MFSD9	0.001	0.14 (0.05-0.46)
MGAM	0.485	0.86 (0.57-1.3)
MGAT3	0.041	0.13 (0.02-0.92)
MGAT4A	0.007	0.26 (0.1-0.69)
MGAT4B	0.004	0.24 (0.09-0.64)
MGAT5	0.178	0.34 (0.07-1.64)
MGC32805	0.212	0.36 (0.07-1.79)
MGLL	0.597	1.18 (0.63-2.22)
MGST2	0.013	0.29 (0.11-0.77)
MGST3	0.227	0.23 (0.02-2.51)
MIA3	0.661	0.79 (0.28-2.24)
MICALL2	0.146	0.32 (0.07-1.49)
MINK1	0.455	0.38 (0.03-4.83)
MLEC	0	0.13 (0.04-0.39)
MLN	0.395	0.68 (0.28-1.65)
MLPH	0.302	0.81 (0.54-1.21)
MLX	0.009	0.08 (0.01-0.54)
MMD	0.03	2.79 (1.11-7.02)
MMEL1	0.709	0.86 (0.39-1.9)
MMP15	0.222	0.36 (0.07-1.84)
MMP28	0.372	0.72 (0.35-1.49)
MOB1B	0.123	2.51 (0.78-8.08)
MOGAT2	0.101	0.47 (0.19-1.16)
MOGAT3	0.435	0.62 (0.19-2.05)
MON1B	0.001	0.07 (0.01-0.34)
MORF4L1	0.209	2.63 (0.58-11.84)
MPC1	0.061	0.17 (0.03-1.08)
MPC2	0.207	0.52 (0.19-1.43)
MPND	0.322	0.57 (0.19-1.73)
MPST	0.347	0.62 (0.23-1.68)
MPZL3	0.481	0.44 (0.04-4.4)
MRAP2	0.117	0.75 (0.53-1.07)
MS4A8	0.533	0.87 (0.57-1.34)
MSANTD4	0.03	5.84 (1.18-28.83)
MSMB	0.966	1 (0.86-1.18)
MST1R	0	0.33 (0.18-0.6)
MT1E	0.522	0.82 (0.45-1.49)
MT1F	0.722	0.9 (0.51-1.59)
MT1G	0.255	0.55 (0.2-1.53)
MT1H	0.415	0.78 (0.42-1.43)
MT1M	0.718	1.05 (0.8-1.38)
MTHFR	0.014	0.03 (0-0.48)
MTMR10	0.448	0.42 (0.05-3.91)
MTMR11	0.395	0.75 (0.39-1.46)
MTTP	0.414	0.9 (0.71-1.15)
MTUS1	0.091	0.48 (0.2-1.13)
MUC1	0.276	0.76 (0.46-1.25)
MUC13	0	0.52 (0.37-0.74)
MUC17	0.092	0.66 (0.4-1.07)
MUC2	0.129	0.77 (0.56-1.08)
MUC20	0.837	1.06 (0.62-1.79)
MUC3B	0.032	0.39 (0.17-0.92)
MUC5AC	0.179	0.83 (0.63-1.09)
MUC6	0.841	1.05 (0.63-1.77)
MVP	0.005	0.21 (0.07-0.63)
MYCN	0.706	0.68 (0.09-4.96)
MYL6B	0.004	4.2 (1.57-11.25)
MYO15B	0.604	0.81 (0.36-1.81)
MYO1A	0.024	0.59 (0.38-0.93)
MYO1B	0.367	1.51 (0.61-3.73)
MYO1D	0.035	0.17 (0.03-0.88)
MYO5B	0	0.12 (0.05-0.29)
MYO5C	0	0.33 (0.19-0.58)
MYO6	0	0.17 (0.06-0.43)
MYO7B	0.262	0.25 (0.02-2.81)
MYPN	0.018	0.04 (0-0.58)
MYRF	0.006	0.09 (0.02-0.5)
MYRFL	0.038	0.58 (0.34-0.97)
MYZAP	0.912	0.97 (0.55-1.7)
NAB2	0	57.61 (7.26-457.33)
NAGS	0.613	1.18 (0.63-2.21)
NAP1L1	0.037	2.92 (1.06-8)
NAPEPLD	0.034	0.29 (0.09-0.91)
NAPRT	0	0.27 (0.14-0.52)
NAT14	0.001	3.96 (1.73-9.06)
NAT2	0.042	0.69 (0.48-0.99)
NAT8B	0.634	0.85 (0.44-1.64)
NBEAL2	0.005	0.08 (0.01-0.46)
NBPF20	0.188	2.05 (0.71-5.93)
ND2	0.142	2.59 (0.73-9.19)
ND4	0.573	0.44 (0.02-7.83)
NDE1	0.852	0.83 (0.11-6.16)
NDNF	0.003	2.02 (1.27-3.21)
NDST4	0.902	0.89 (0.14-5.77)
NDUFS2	0.003	0.14 (0.04-0.51)
NEDD4L	0.422	0.7 (0.29-1.68)
NFIL3	0.143	1.9 (0.8-4.5)
NGEF	0.123	0.34 (0.08-1.35)
NHSL1	0.027	0.22 (0.06-0.84)
NIPAL2	0.522	0.54 (0.08-3.52)
NME4	0.003	3.34 (1.49-7.46)
NMUR2	0.08	0.47 (0.2-1.09)
NOD1	0.302	2.39 (0.46-12.42)
NOS2	0.001	0.22 (0.08-0.56)
NOSTRIN	0.005	0.43 (0.24-0.77)
NOTCH1	0.165	0.29 (0.05-1.67)
NOX1	0.116	0.6 (0.32-1.13)
NPAS2	0.039	0.3 (0.09-0.94)
NPC1L1	0.034	0.14 (0.02-0.87)
NPNT	0.784	0.91 (0.48-1.74)
NPY6R	0.422	0.56 (0.13-2.33)
NQO1	0.026	0.53 (0.3-0.93)
NR0B2	0.765	0.92 (0.54-1.57)
NR1H4	0.239	1.47 (0.78-2.77)
NR1I2	0.21	0.69 (0.39-1.23)
NR2F6	0.132	0.16 (0.01-1.74)
NR5A2	0.789	0.92 (0.48-1.74)
NRG4	0.433	0.55 (0.12-2.48)
NRIP3	0.006	2.93 (1.36-6.3)
NSG1	0.5	1.36 (0.56-3.33)
NTAN1	0.089	3.01 (0.85-10.74)
NUB1	0.042	0.16 (0.03-0.94)
NUDT12	0.005	0.26 (0.1-0.67)
NUDT16	0.621	0.68 (0.15-3.08)
NUDT16P1	0.041	0.41 (0.17-0.96)
NUDT18	0.006	0.11 (0.02-0.53)
NUPR1	0.32	1.28 (0.79-2.07)
OAF	0.569	2.27 (0.14-37.8)
OAT	0.173	1.72 (0.79-3.75)
OBFC1	0.747	0.81 (0.23-2.83)
OCEL1	0.53	1.57 (0.38-6.38)
OCIAD2	0.068	0.43 (0.18-1.06)
OCLN	0.002	0.36 (0.19-0.7)
ODF2L	0.712	0.78 (0.22-2.85)
OLFM4	0.043	0.83 (0.7-0.99)
ONECUT2	0.272	0.76 (0.46-1.25)
OR2A4	0.009	0.15 (0.04-0.62)
OR7E14P	0	0.29 (0.16-0.53)
ORMDL1	0.004	4.81 (1.66-13.9)
OSBPL7	0.093	0.23 (0.04-1.28)
OSBPL8	0.03	5.13 (1.17-22.44)
OSR2	0.021	0.57 (0.36-0.92)
OTC	0.139	0.79 (0.58-1.08)
OVOL2	0.113	0.38 (0.12-1.26)
P2RY2	0.138	0.5 (0.2-1.25)
PAFAH2	0	0.09 (0.03-0.27)
PAGR1	0.132	0.3 (0.06-1.44)
PAIP2	0.023	10.79 (1.39-83.79)
PAK1	0.001	0.08 (0.02-0.36)
PANK1	0.006	0.43 (0.24-0.78)
PANX1	0.405	1.7 (0.49-5.92)
PAPSS1	0.889	0.92 (0.29-2.89)
PAQR8	0.141	0.67 (0.4-1.14)
PARD6G	0.066	10.93 (0.86-139.35)
PARP4	0.09	0.34 (0.1-1.18)
PBDC1	0.812	1.11 (0.48-2.53)
PBLD	0.222	0.76 (0.5-1.18)
PCAT18	0.523	0.7 (0.23-2.12)
PCDHB14	0.314	1.32 (0.77-2.25)
PCDHB2	0.099	1.41 (0.94-2.11)
PCDHB7	0.092	1.54 (0.93-2.54)
PCK1	0.881	0.98 (0.77-1.25)
PCK2	0.024	0.42 (0.2-0.89)
PCNP	0.3	3.31 (0.35-31.7)
PCSK7	0.02	0.15 (0.03-0.75)
PDCD6IP	0.178	0.38 (0.1-1.54)
PDE4DIP	0.001	5.57 (2.03-15.29)
PDIA2	0.524	1.61 (0.37-6.93)
PDK2	0.13	0.19 (0.02-1.62)
PDK4	0.001	2.46 (1.47-4.13)
PDZD3	0.044	0.1 (0.01-0.94)
PDZK1	0.359	1.16 (0.85-1.58)
PDZK1IP1	0	0.5 (0.35-0.73)
PELI2	0.224	1.78 (0.7-4.51)
PELO	0.194	5.49 (0.42-71.86)
PEPD	0.834	1.12 (0.4-3.11)
PEX11A	0.362	0.65 (0.25-1.65)
PEX11B	0.304	0.47 (0.11-1.98)
PEX11G	0.004	0.05 (0.01-0.39)
PFKFB2	0.006	0.21 (0.07-0.64)
PFKL	0.012	0.11 (0.02-0.62)
PGBD5	0.952	0.98 (0.45-2.11)
PGC	0.484	1.06 (0.9-1.26)
PGPEP1	0.589	1.6 (0.29-8.74)
PHGR1	0.107	0.21 (0.03-1.39)
PHKB	0.592	1.48 (0.35-6.21)
PHLPP2	0.911	0.92 (0.22-3.93)
PHTF2	0.92	0.92 (0.17-4.93)
PHYH	0.076	1.93 (0.93-4)
PIEZO1	0.906	0.85 (0.06-12.05)
PIGR	0.047	0.72 (0.53-1)
PIK3C2B	0.02	0.3 (0.11-0.83)
PIK3C2G	0.058	0.75 (0.56-1.01)
PIP4K2C	0.634	0.74 (0.21-2.57)
PIP5K1B	0	0.19 (0.09-0.4)
PIWIL2	0.171	0.53 (0.22-1.31)
PIWIL4	0.272	0.66 (0.32-1.39)
PJA1	0	10.3 (3.59-29.53)
PKIB	0.78	0.95 (0.68-1.33)
PKNOX1	0.518	0.31 (0.01-11.19)
PLA2G12B	0.999	1 (0.57-1.74)
PLA2G4F	0.939	0.93 (0.16-5.48)
PLAC8	0.001	0.6 (0.45-0.81)
PLBD1	0	0.29 (0.16-0.53)
PLCE1	0.611	1.48 (0.32-6.76)
PLEKHA2	0.692	0.8 (0.26-2.42)
PLEKHA6	0.113	0.51 (0.23-1.17)
PLEKHA7	0.004	0.29 (0.13-0.67)
PLEKHG6	0.126	0.53 (0.24-1.2)
PLEKHH1	0.005	0.24 (0.09-0.65)
PLIN2	0.013	4.23 (1.35-13.26)
PLK2	0.333	0.76 (0.44-1.32)
PLLP	0.015	0.53 (0.32-0.88)
PLOD2	0	3.03 (1.67-5.51)
PLS1	0	0.31 (0.18-0.54)
PLXNA2	0.735	0.86 (0.36-2.05)
PLXNB2	0.15	0.23 (0.03-1.72)
PMM2	0.008	0.22 (0.07-0.68)
PNLIPRP2	0.9	0.98 (0.69-1.38)
POLM	0.497	0.6 (0.13-2.65)
POLR3GL	0.439	0.62 (0.18-2.09)
POPDC3	0.02	1.69 (1.09-2.63)
POU5F1B	0.072	4.2 (0.88-20.1)
POU5F1P3	0.923	1.07 (0.28-4.06)
POU5F1P4	0.648	1.42 (0.31-6.5)
PPARA	0.299	0.34 (0.04-2.62)
PPARG	0	0.4 (0.25-0.64)
PPARGC1B	0.001	0.09 (0.02-0.36)
PPFIBP2	0.06	0.46 (0.21-1.03)
PPIP5K1	0.031	0.21 (0.05-0.87)
PPP1R11	0.013	0.05 (0-0.53)
PPP1R12A	0	6.21 (2.27-17.03)
PPP1R14D	0.157	0.75 (0.5-1.12)
PPP1R16A	0.02	0.42 (0.21-0.88)
PPP1R1B	0	0.54 (0.38-0.75)
PPP1R1C	0.474	1.86 (0.34-10.15)
PPP1R36	0.252	0.76 (0.47-1.22)
PPP2R2B	0.377	2.08 (0.41-10.6)
PPP2R5A	0.023	0.05 (0-0.66)
PPP4C	0.026	0.22 (0.06-0.84)
PRAP1	0.821	1.04 (0.76-1.42)
PRDM16	0.424	1.36 (0.64-2.9)
PRDX5	0.175	0.41 (0.11-1.49)
PRELID2	0	0.14 (0.06-0.33)
PRKAR1A	0.551	1.5 (0.4-5.68)
PRKCD	0.018	0.32 (0.12-0.83)
PRLR	0.003	0.18 (0.06-0.57)
PRMT7	0.294	0.5 (0.13-1.84)
PROM1	0.765	0.96 (0.75-1.24)
PROM2	0.052	0.31 (0.09-1.01)
PRORY	0.366	0.37 (0.04-3.16)
PRR13	0.022	0.21 (0.06-0.8)
PRR14L	0.987	0.98 (0.05-17.81)
PRR15	0.005	0.49 (0.3-0.8)
PRR15L	0	0.43 (0.29-0.65)
PRR26	0.989	1.01 (0.39-2.6)
PRRG2	0.076	0.24 (0.05-1.16)
PRSS12	0.18	0.71 (0.43-1.17)
PRSS16	0.023	0.54 (0.32-0.92)
PRSS2	0.066	0.64 (0.4-1.03)
PRSS3	0.001	0.5 (0.33-0.76)
PRSS3P2	0.061	0.53 (0.28-1.03)
PRSS8	0.128	0.63 (0.34-1.14)
PSAPL1	0.211	0.72 (0.44-1.2)
PSCA	0.75	0.97 (0.78-1.19)
PSD4	0.016	0.17 (0.04-0.72)
PSG5	0.077	0.09 (0.01-1.3)
PSG9	0.003	0.01 (0-0.2)
PSMG4	0.282	0.29 (0.03-2.74)
PTER	0.101	0.48 (0.2-1.16)
PTGER2	0.856	1.05 (0.65-1.68)
PTGR1	0.873	0.95 (0.52-1.75)
PTK2B	0	0 (0-0.09)
PTK6	0.125	0.62 (0.33-1.14)
PTPN12	0.958	1.03 (0.29-3.63)
PTPN3	0.001	0.22 (0.09-0.55)
PTPRF	0.318	0.55 (0.17-1.78)
PTPRH	0.005	0.44 (0.25-0.78)
PTPRN2	0.542	1.23 (0.63-2.4)
PTPRR	0.089	0.71 (0.49-1.05)
PUS10	0.014	0.13 (0.03-0.67)
PYGB	0.985	1.01 (0.28-3.72)
PYGL	0.127	1.49 (0.89-2.49)
RAB11A	0.001	0.09 (0.02-0.35)
RAB11FIP1	0	0.14 (0.06-0.33)
RAB11FIP4	0	0.17 (0.07-0.44)
RAB12	0.337	1.65 (0.59-4.6)
RAB25	0.01	0.44 (0.23-0.82)
RAB27A	0.226	0.65 (0.33-1.3)
RAB27B	0.002	0.47 (0.29-0.76)
RAB3D	0.154	0.35 (0.08-1.48)
RABAC1	0.314	1.75 (0.59-5.21)
RALGDS	0.828	0.85 (0.2-3.7)
RALGPS1	0.013	0.07 (0.01-0.57)
RALGPS2	0.121	0.43 (0.15-1.25)
RAPGEF4	0.063	1.79 (0.97-3.31)
RAPGEFL1	0.002	0.19 (0.07-0.56)
RAPH1	0.091	0.32 (0.08-1.2)
RARB	0.466	2.37 (0.23-24.25)
RASAL1	0.153	0.36 (0.09-1.46)
RASEF	0.977	0.99 (0.41-2.4)
RASSF6	0.072	0.63 (0.38-1.04)
RAVER2	0	0.07 (0.02-0.31)
RBKS	0.085	0.46 (0.19-1.11)
RBM47	0	0.03 (0.01-0.14)
RBP2	0.618	0.93 (0.7-1.23)
RCN2	0.651	1.26 (0.46-3.41)
RDH10	0.81	0.87 (0.27-2.79)
RDH12	0.128	1.54 (0.88-2.68)
RECQL	0.89	1.07 (0.42-2.7)
REEP6	0.79	0.94 (0.6-1.48)
REG3A	0.22	0.82 (0.59-1.13)
REG4	0.002	0.71 (0.58-0.88)
RELT	0.176	0.26 (0.04-1.83)
REPS2	0.404	0.73 (0.35-1.52)
RETSAT	0.015	0.39 (0.19-0.84)
REXO2	0	18.75 (3.72-94.45)
RFK	0.009	0.23 (0.08-0.7)
RHBDF2	0.032	0.33 (0.12-0.91)
RHBDL2	0.004	0.48 (0.29-0.79)
RHOBTB1	0.179	1.54 (0.82-2.89)
RHPN2	0	0.29 (0.16-0.52)
RILP	0.145	0.32 (0.07-1.49)
RIOK3	0.421	0.57 (0.14-2.25)
RIPK3	0.004	0.23 (0.09-0.62)
RIPK4	0.097	0.36 (0.11-1.2)
RNASE1	0.123	1.95 (0.83-4.56)
RNASE4	0.569	0.87 (0.53-1.41)
RNASEL	0.925	0.94 (0.25-3.48)
RNF103	0.411	0.57 (0.15-2.2)
RNF111	0.078	4.36 (0.85-22.44)
RNF128	0.643	0.91 (0.63-1.33)
RNF144B	0.35	0.51 (0.12-2.09)
RNF183	0.601	1.12 (0.73-1.74)
RNF186	0.006	0.54 (0.35-0.83)
RNPEP	0.02	0.26 (0.09-0.81)
RNPEPL1	0.002	0.04 (0.01-0.31)
ROBO3	0.908	1.06 (0.41-2.75)
RORC	0.843	0.91 (0.35-2.35)
RPH3AL	0.133	0.19 (0.02-1.67)
RPS6KC1	0.002	5.92 (1.87-18.76)
RRAGD	0.006	2.05 (1.23-3.4)
RRM2B	0.527	0.72 (0.26-2.01)
RRP1B	0.187	0.3 (0.05-1.8)
RSPH1	0	0.34 (0.21-0.56)
S100A10	0.446	0.74 (0.34-1.61)
S100A14	0.004	0.6 (0.42-0.85)
S100G	0.904	1.04 (0.53-2.04)
S100P	0.017	0.65 (0.46-0.93)
S100PBP	0.007	6.9 (1.68-28.25)
SAR1B	0.054	0.25 (0.06-1.02)
SCAMP2	0.187	0.3 (0.05-1.81)
SCGB2A1	0.449	1.09 (0.87-1.37)
SCGB3A1	0.212	1.33 (0.85-2.1)
SCIN	0.117	0.7 (0.44-1.09)
SCNN1A	0.349	0.65 (0.26-1.6)
SCNN1B	0.785	0.84 (0.24-2.96)
SCP2	0.024	0.22 (0.06-0.82)
SCRN2	0.039	0.13 (0.02-0.9)
SDC1	0.041	0.44 (0.2-0.97)
SDR16C5	0.369	0.88 (0.67-1.16)
SEC16B	0.002	0.08 (0.02-0.41)
SEC22B	0.83	1.14 (0.36-3.63)
SEC62	0.004	6.41 (1.83-22.51)
SELENBP1	0.33	0.79 (0.48-1.28)
SEMA3A	0.463	1.31 (0.64-2.68)
SEMA4G	0.003	0.13 (0.03-0.51)
SEMG1	0.015	0.61 (0.41-0.91)
SEPT6	0	4.63 (2.08-10.31)
SERINC2	0.002	0.02 (0-0.24)
SERINC5	0.129	0.45 (0.16-1.26)
SERPINB6	0.037	0.12 (0.02-0.88)
SGK2	0.249	0.71 (0.4-1.27)
SGPP1	0.953	1.02 (0.55-1.89)
SGPP2	0	0.31 (0.17-0.58)
SGSM3	0.137	0.37 (0.1-1.38)
SH2D4A	0	0.21 (0.09-0.47)
SH3BGRL2	0.108	0.64 (0.37-1.1)
SH3RF1	0.007	0.25 (0.09-0.68)
SH3RF2	0	0.16 (0.06-0.44)
SHD	0.013	0.13 (0.03-0.65)
SHH	0.521	0.71 (0.25-2.02)
SHROOM1	0.552	1.66 (0.32-8.7)
SHROOM3	0	0.11 (0.04-0.29)
SI	0.042	0.85 (0.73-0.99)
SIDT2	0.482	1.43 (0.53-3.91)
SIGLEC15	0.588	1.21 (0.61-2.4)
SIPA1L3	0	0 (0-0.06)
SIRT7	0.303	0.51 (0.14-1.82)
SIX1	0.616	0.81 (0.36-1.83)
SIX4	0.828	0.9 (0.34-2.38)
SLC10A2	0.165	0.61 (0.3-1.23)
SLC10A7	0	0.01 (0-0.08)
SLC13A2	0.316	0.65 (0.28-1.51)
SLC15A4	0.599	1.73 (0.22-13.53)
SLC16A9	0.781	1.06 (0.71-1.58)
SLC17A4	0.036	0.27 (0.08-0.92)
SLC1A1	0.064	0.6 (0.35-1.03)
SLC1A3	0.926	0.96 (0.41-2.25)
SLC22A18	0.102	0.63 (0.36-1.1)
SLC22A23	0.068	0.21 (0.04-1.12)
SLC22A5	0.21	0.38 (0.08-1.73)
SLC23A3	0.622	0.67 (0.14-3.28)
SLC25A16	0.969	0.97 (0.19-4.84)
SLC25A20	0.09	0.46 (0.19-1.13)
SLC25A30	0.943	1.13 (0.04-34.59)
SLC25A34	0.453	0.54 (0.11-2.67)
SLC26A3	0.351	0.85 (0.61-1.19)
SLC26A9	0.391	1.17 (0.82-1.67)
SLC27A1	0.001	6.49 (2.23-18.86)
SLC28A2	0.237	0.73 (0.43-1.23)
SLC2A10	0.017	1.74 (1.11-2.73)
SLC2A13	0.202	0.35 (0.07-1.76)
SLC2A2	0.29	1.42 (0.74-2.75)
SLC30A10	0.63	1.2 (0.57-2.55)
SLC35C1	0.022	0.21 (0.05-0.8)
SLC35D1	0.34	0.63 (0.24-1.64)
SLC35D2	0.105	0.27 (0.05-1.32)
SLC35D3	0.722	0.95 (0.7-1.29)
SLC35G1	0.007	0.3 (0.13-0.72)
SLC35G2	0.002	5.6 (1.84-17)
SLC36A1	0.366	0.39 (0.05-2.97)
SLC36A4	0.324	1.37 (0.74-2.54)
SLC37A1	0	0.09 (0.03-0.28)
SLC38A2	0.013	5.38 (1.42-20.41)
SLC39A11	0.131	0.53 (0.24-1.21)
SLC39A5	0.965	1.02 (0.46-2.25)
SLC39A9	0	0.01 (0-0.14)
SLC3A1	0.733	1.09 (0.67-1.78)
SLC41A1	0.033	3.38 (1.1-10.38)
SLC41A2	0.003	0.35 (0.18-0.69)
SLC43A1	0.418	1.27 (0.71-2.28)
SLC44A2	0.744	0.84 (0.3-2.38)
SLC44A3	0.022	0.5 (0.28-0.91)
SLC44A4	0.004	0.47 (0.28-0.79)
SLC45A3	0.109	0.25 (0.05-1.36)
SLC45A4	0.011	0.28 (0.1-0.74)
SLC4A4	0.094	0.54 (0.26-1.11)
SLC51A	0.666	1.13 (0.66-1.94)
SLC51B	0.87	0.96 (0.62-1.5)
SLC52A1	0.116	0.3 (0.07-1.34)
SLC5A1	0.005	0.51 (0.32-0.82)
SLC5A3	0.691	1.32 (0.33-5.3)
SLC5A9	0.696	0.7 (0.11-4.25)
SLC6A19	0.167	0.51 (0.2-1.32)
SLC6A20	0.277	0.77 (0.47-1.24)
SLC6A8	0.372	1.27 (0.75-2.14)
SLC7A8	0.826	1.18 (0.27-5.22)
SLC7A9	0.329	1.17 (0.85-1.62)
SLC9A2	0.169	0.38 (0.09-1.51)
SLC9A3R1	0.055	0.4 (0.15-1.02)
SLCO3A1	0.118	1.86 (0.86-4.03)
SLFN11	0.799	1.07 (0.62-1.84)
SMAD6	0.117	0.13 (0.01-1.66)
SMAGP	0	0.19 (0.09-0.4)
SMCO4	0.008	0.27 (0.1-0.72)
SMIM14	0.493	1.41 (0.53-3.75)
SMIM22	0.262	0.63 (0.28-1.41)
SMIM24	0.81	0.96 (0.68-1.35)
SMIM5	0.863	0.93 (0.41-2.1)
SMIM6	0.246	0.75 (0.47-1.21)
SMPD3	0	0.16 (0.07-0.4)
SMPDL3A	0	0.08 (0.02-0.3)
SNAPC1	0.277	1.63 (0.68-3.9)
SNX1	0.02	18.25 (1.59-209.74)
SNX25	0.031	9.72 (1.23-77.01)
SOSTDC1	0.631	0.95 (0.76-1.18)
SOWAHA	0.87	1.03 (0.7-1.52)
SPAG1	0.007	0.43 (0.23-0.8)
SPAG16	0.026	3.49 (1.16-10.48)
SPATA18	0.087	0.48 (0.2-1.11)
SPATA6	0.514	0.76 (0.33-1.73)
SPATA6L	0.155	0.13 (0.01-2.18)
SPG11	0.192	0.12 (0-2.94)
SPHK2	0.585	0.69 (0.18-2.66)
SPINK1	0.239	0.83 (0.61-1.13)
SPINK13	0.401	1.42 (0.63-3.22)
SPINK2	0.001	2.75 (1.52-4.97)
SPINK4	0.183	0.88 (0.72-1.06)
SPINK5	0.178	1.25 (0.9-1.73)
SPINK7	0.807	0.89 (0.35-2.29)
SPINT2	0	0.17 (0.07-0.41)
SPIRE1	0.001	3.53 (1.62-7.65)
SPIRE2	0.002	0.11 (0.03-0.45)
SPP1	0.372	1.2 (0.81-1.77)
SPPL2B	0.001	0.01 (0-0.14)
SPRED2	0.517	0.39 (0.02-6.77)
SPTSSB	0.259	0.59 (0.24-1.47)
SRD5A3	0.01	0.4 (0.2-0.8)
SSBP3	0.576	1.52 (0.35-6.57)
SSH1	0.036	15.4 (1.19-198.77)
SST	0.664	0.95 (0.76-1.2)
SSTR1	0.031	0.54 (0.31-0.95)
SSUH2	0.968	0.98 (0.36-2.66)
ST14	0	0.1 (0.03-0.32)
ST6GALNAC1	0.001	0.57 (0.41-0.79)
STAP2	0	0.2 (0.09-0.43)
STARD10	0.023	0.3 (0.11-0.85)
STARD5	0.002	0.2 (0.07-0.54)
STAT3	0.416	0.53 (0.12-2.43)
STC2	0.021	2.35 (1.14-4.86)
STK24	0.002	0.01 (0-0.19)
STK32B	0.128	2 (0.82-4.9)
STK39	0.001	0.32 (0.16-0.65)
STMN3	0.183	1.77 (0.76-4.09)
STRADB	0.176	0.52 (0.2-1.34)
STS	0.119	0.58 (0.29-1.15)
STX19	0	0.38 (0.24-0.61)
STX3	0.117	0.42 (0.14-1.25)
STXBP1	0.034	1.62 (1.04-2.54)
STXBP4	0.005	26.5 (2.71-259.32)
STYK1	0	0.35 (0.21-0.58)
SUCLG1	0.257	0.3 (0.04-2.4)
SUCLG2	0.016	0.29 (0.11-0.8)
SULT1A1	0.849	0.91 (0.36-2.3)
SULT1A2	0.856	0.94 (0.49-1.81)
SULT1B1	0.028	0.62 (0.4-0.95)
SULT1C2	0.062	0.75 (0.56-1.01)
SULT1E1	0.077	0.74 (0.53-1.03)
SYT16	0.263	0.38 (0.07-2.06)
SYTL1	0.539	1.24 (0.62-2.46)
SYTL2	0.406	0.77 (0.41-1.44)
SYTL5	0.879	0.96 (0.58-1.6)
TACC2	0.449	0.45 (0.06-3.56)
TAF10	0.227	0.23 (0.02-2.5)
TAF3	0.121	3.26 (0.73-14.55)
TAOK1	0.018	6.58 (1.37-31.47)
TBC1D1	0.52	1.74 (0.32-9.32)
TBC1D22A	0.816	0.79 (0.11-5.8)
TBC1D8B	0.812	0.91 (0.41-2.02)
TBL1X	0.227	2.17 (0.62-7.58)
TBX3	0.209	0.41 (0.1-1.65)
TCEA3	0.868	1.06 (0.51-2.21)
TCF7L2	0.004	0.15 (0.04-0.56)
TCN1	0.143	0.84 (0.67-1.06)
TCP11L1	0.137	4.73 (0.61-36.73)
TCTA	0.307	0.49 (0.13-1.92)
TEKT5	0.003	0.03 (0-0.33)
TEP1	0.043	0.25 (0.06-0.96)
TESC	0.872	0.94 (0.42-2.09)
TEX11	0.651	1.22 (0.51-2.92)
TFCP2L1	0.949	0.98 (0.53-1.83)
TFF1	0.167	0.87 (0.71-1.06)
TFF2	0.529	0.94 (0.79-1.13)
TFF3	0.195	0.84 (0.65-1.09)
TGFB2	0	12.23 (4.56-32.84)
TINAG	0.03	0.5 (0.27-0.94)
TIPARP	0.212	0.5 (0.17-1.49)
TJP2	0.536	1.73 (0.31-9.77)
TJP3	0.009	0.32 (0.14-0.75)
TLCD2	0.408	0.72 (0.33-1.58)
TLL2	0.417	0.55 (0.13-2.34)
TLN2	0.042	0.22 (0.05-0.95)
TLR5	0.01	2.62 (1.26-5.45)
TM4SF20	0.19	0.87 (0.7-1.07)
TM4SF4	0.419	0.91 (0.74-1.14)
TM4SF5	0.205	0.75 (0.49-1.17)
TM6SF2	0.015	0.15 (0.03-0.7)
TM9SF3	0.001	0.05 (0.01-0.31)
TMBIM6	0.206	0.32 (0.06-1.86)
TMC4	0.562	0.81 (0.4-1.64)
TMC5	0.015	0.56 (0.35-0.89)
TMEM106C	0.47	0.61 (0.16-2.34)
TMEM109	0.014	6.49 (1.47-28.69)
TMEM116	0.355	0.35 (0.04-3.24)
TMEM117	0.19	1.69 (0.77-3.73)
TMEM120A	0.156	2.04 (0.76-5.44)
TMEM121	0.009	15.09 (1.97-115.79)
TMEM125	0.076	0.53 (0.27-1.07)
TMEM163	0.209	1.3 (0.86-1.95)
TMEM169	0.915	0.9 (0.14-5.69)
TMEM171	0	0.2 (0.1-0.42)
TMEM181	0.946	1.04 (0.37-2.88)
TMEM184A	0.787	1.24 (0.26-6.03)
TMEM2	0.006	0.27 (0.1-0.69)
TMEM229B	0.001	0.01 (0-0.15)
TMEM237	0.633	1.22 (0.53-2.81)
TMEM246	0.011	0.42 (0.22-0.82)
TMEM248	0.415	1.9 (0.41-8.82)
TMEM27	0.84	0.95 (0.57-1.58)
TMEM30B	0.003	0.16 (0.05-0.53)
TMEM37	0.853	1.09 (0.45-2.64)
TMEM38A	0.717	0.88 (0.45-1.73)
TMEM45B	0	0.42 (0.27-0.65)
TMEM53	0.001	0.11 (0.03-0.4)
TMEM54	0	0.26 (0.12-0.54)
TMEM59	0.062	10.2 (0.89-116.69)
TMEM63A	0.046	0.16 (0.03-0.97)
TMEM87B	0	0.08 (0.03-0.25)
TMEM92	0.14	0.5 (0.2-1.26)
TMOD2	0.007	4.29 (1.49-12.36)
TMPRSS15	0.032	0.7 (0.5-0.97)
TMPRSS2	0.001	0.27 (0.13-0.59)
TMPRSS4	0.005	0.44 (0.24-0.78)
TMTC3	0.64	1.31 (0.42-4.13)
TNFRSF11A	0	0.23 (0.14-0.36)
TNFSF13	0.058	0.45 (0.2-1.03)
TOB2	0.758	0.73 (0.1-5.47)
TOM1L1	0.004	0.22 (0.08-0.61)
TOM1L2	0.27	0.19 (0.01-3.64)
TOR4A	0.008	0.29 (0.12-0.72)
TOX3	0.211	0.76 (0.49-1.17)
TPH1	0.332	1.5 (0.66-3.4)
TPPP	0.939	0.94 (0.2-4.48)
TPRG1L	0.878	0.91 (0.26-3.12)
TPRN	0.005	0.24 (0.09-0.66)
TRABD2A	0.003	0.18 (0.06-0.55)
TRAF3	0.157	0.31 (0.06-1.56)
TRAF3IP2	0.007	0.16 (0.04-0.59)
TRAF4	0.012	0.2 (0.06-0.7)
TRAK1	0.583	0.78 (0.32-1.9)
TREH	0.455	0.54 (0.11-2.72)
TRHDE	0.257	1.25 (0.85-1.84)
TRIM31	0.002	0.5 (0.32-0.77)
TRIP11	0.433	0.45 (0.06-3.27)
TRIQK	0.039	0.25 (0.06-0.93)
TRMT44	0	0 (0-0.04)
TRNP1	0.819	0.92 (0.46-1.86)
TRPM4	0.01	0.31 (0.13-0.75)
TRPS1	0.005	2.53 (1.33-4.79)
TSKU	0.733	0.8 (0.21-2.97)
TSPAN1	0.007	0.63 (0.45-0.88)
TSPAN12	0.086	0.54 (0.27-1.09)
TSPAN13	0.006	0.33 (0.15-0.72)
TSPAN15	0	0.14 (0.05-0.36)
TSPAN3	0	0.02 (0-0.12)
TSPAN31	0.277	1.92 (0.59-6.25)
TSPAN8	0.012	0.67 (0.49-0.91)
TST	0.252	0.65 (0.31-1.36)
TSTA3	0	0.23 (0.11-0.47)
TTBK2	0	88.7 (11.7-672.44)
TTC13	0.939	0.96 (0.34-2.72)
TTC22	0.023	0.2 (0.05-0.8)
TTC36	0.003	0.06 (0.01-0.38)
TTC38	0.471	0.41 (0.03-4.72)
TTC39A	0.157	0.43 (0.13-1.38)
TTC8	0.155	2.13 (0.75-6)
TTL	0.751	1.46 (0.14-14.8)
TTLL6	0.035	0.47 (0.24-0.95)
TUBAL3	0.118	0.67 (0.41-1.11)
TWSG1	0.237	1.66 (0.72-3.83)
TXN2	0.026	0.16 (0.03-0.81)
UAP1	0.142	0.4 (0.12-1.36)
UBE2D1	0	0.07 (0.02-0.3)
UBE2E1	0.118	3.36 (0.73-15.41)
UBL3	0.394	1.45 (0.62-3.41)
UGCG	0.28	1.65 (0.67-4.09)
UGDH	0.327	0.62 (0.24-1.62)
UGT2A3	0.079	0.8 (0.63-1.03)
UGT2B15	0.367	0.87 (0.64-1.18)
UGT2B17	0.446	0.86 (0.58-1.27)
UGT2B28	0.01	0.47 (0.26-0.84)
UNC5CL	0.331	0.81 (0.53-1.24)
UPK1B	0.915	1.01 (0.78-1.31)
UROD	0.009	27.05 (2.29-319.36)
USH1C	0.013	0.46 (0.25-0.85)
USP13	0.052	2.44 (0.99-6.01)
USP3	0.028	0.15 (0.03-0.82)
USP30	0.661	0.74 (0.2-2.79)
USP31	0.649	1.39 (0.34-5.67)
USP53	0.031	0.21 (0.05-0.87)
USP54	0.008	0.34 (0.16-0.76)
UST	0.028	1.97 (1.08-3.62)
VAMP8	0.004	0.18 (0.06-0.57)
VASH2	0.04	2.8 (1.05-7.48)
VAV3	0.026	0.54 (0.32-0.93)
VDR	0	0.05 (0.01-0.16)
VIL1	0.607	0.86 (0.48-1.54)
VILL	0.067	0.65 (0.41-1.03)
VIPR1	0.05	0.28 (0.08-1)
VKORC1	0	13.94 (3.93-49.43)
VNN1	0.024	0.71 (0.52-0.96)
VSIG1	0.486	0.92 (0.74-1.15)
VSIG10	0.208	0.59 (0.26-1.34)
VSIG2	0.942	1.01 (0.72-1.42)
VSTM2A	0.721	1.23 (0.4-3.78)
VTCN1	0.364	1.31 (0.73-2.34)
WBSCR28	0.425	0.36 (0.03-4.48)
WIBG	0.008	0.04 (0-0.45)
WNK4	0.036	0.22 (0.05-0.91)
WNT4	0.748	0.79 (0.19-3.32)
WWP2	0	0 (0-0.07)
XDH	0.074	0.64 (0.39-1.04)
XPNPEP2	0.747	0.88 (0.42-1.86)
YBX3	0.255	2.57 (0.51-13.08)
ZBTB25	0.064	0.31 (0.09-1.07)
ZBTB7C	0.052	0.35 (0.12-1.01)
ZC3HAV1L	0.868	1.12 (0.28-4.48)
ZDHHC3	0	0.07 (0.02-0.29)
ZFAND2B	0	0.04 (0.01-0.2)
ZFP1	0.047	29.24 (1.04-822.35)
ZFP36L1	0.958	1.06 (0.14-8.26)
ZFP36L2	0.299	2.29 (0.48-10.88)
ZFP90	0.002	11.67 (2.42-56.34)
ZFPM1	0.358	0.35 (0.04-3.26)
ZFYVE28	0.004	0.04 (0-0.37)
ZG16	0.138	0.67 (0.4-1.14)
ZG16B	0.038	0.73 (0.55-0.98)
ZNF136	0.034	4.28 (1.11-16.48)
ZNF175	0.029	5.21 (1.18-22.95)
ZNF211	0.05	2.35 (1-5.54)
ZNF22	0.427	1.51 (0.54-4.2)
ZNF222	0.925	1.04 (0.43-2.55)
ZNF225	0.652	0.73 (0.19-2.82)
ZNF227	0.281	0.6 (0.24-1.52)
ZNF230	0.755	0.76 (0.14-4.12)
ZNF235	0.753	1.43 (0.15-13.51)
ZNF281	0.032	3.67 (1.12-12.04)
ZNF284	0.093	2.65 (0.85-8.28)
ZNF319	0.213	2.62 (0.58-11.9)
ZNF382	0	36.8 (7.28-186.12)
ZNF428	0.526	2.19 (0.19-24.72)
ZNF436	0	8.71 (2.64-28.77)
ZNF488	0.155	0.5 (0.2-1.29)
ZNF513	0.259	2.49 (0.51-12.18)
ZNF524	0.754	0.7 (0.08-6.46)
ZNF555	0.715	1.66 (0.11-25.16)
ZNF567	0.239	2 (0.63-6.39)
ZNF618	0.667	1.22 (0.49-3.07)
ZNF630	0.08	2.18 (0.91-5.21)
ZRANB1	0	8.11 (2.82-23.37)
ZSWIM5	0.541	1.19 (0.68-2.06)
ZZEF1	0.001	0.01 (0-0.15)
